# Supplementary material for: Synchronizing the transcranial magnetic pulse with electroencephalographic recordings effectively reduces inter-trial variability of the pulse artefact
Source: PLoS One. 2017 Sep 21;12(9):e0185154. doi: 10.1371/journal.pone.0185154 (PMC5608361; doi:10.1371/journal.pone.0185154)
Supplement: S3 File — The data are composed by 3-dimentional matrices with 100 trials and 63 channels (trials X time X channel). (ZIP) [file pone.0185154.s003.zip]

Archive with 1 entries (1 files):
- S3_File.mat
